# Supplementary material for: Functional metagenomics reveals novel antibiotic resistomes in polar soils
Source: Imeta. 2025 Aug 3;4(4):e70069. doi: 10.1002/imt2.70069 (PMC12371247; doi:10.1002/imt2.70069)
Supplement: Supplementary file 2 — Table S1. Summary of information regarding functional metagenomic libraries constructed from the polar soil samples. Table S2. Resistance tests of the constructed clone libraries to 23 antibiotics in Arctic and Antarctic soils. Table S3. Information regarding sequencing datasets used in this study. [file IMT2-4-e70069-s001.xlsx]

## Sheet: S1
Table S1 Summary of information regarding functional metagenomic libraries constructed from the polar soil samples
Sampling locations	Sample identities	Counting of clones	Insert size	Library coverage
			(kb)	(Gb)
Arctic	N1	5.4 × 104	~ 1.5	0.08
	N2	9.3 × 104	~ 1.5	0.14
	N3	1.9 × 105	~ 1.5	0.29
	N4	4.9 × 104	~ 1.5	0.07
Antarctic	S1	5.1 × 105	~ 1.5	0.77
	S2	3.3 × 104	~ 1.5	0.05
	S3	1.4 × 106	~ 1.5	2.1
	S4	6.7 × 105	~ 1.5	0.1

## Sheet: S2
Table S2 Resistance tests of the constructed clone libraries to 23 antibiotics in Arctic and Antarctic soils
Antibiotic types	Antibiotics	Minimum Inhibitory Concentration (μg/mL)	Arctic soils				Antarctic soils
			N1	N2	N3	N4	S1	S2	S3	S4
Beta-lactams	Amoxicillin	16
	Aztreonam	16
	Cefazolin	64
	Ceftriaxone	0.5	+		+	+	+	+	+	+
	Cefepime	1
	Cefotaxime	4	+	+	+	+	+	+	+	+
	Meropenem	1
	Imipenem	2
	Penicillin G	128	+		+	+	+	+	+	+
	Ticarcillin	64	+		+	+	+	+	+	+
Tetracyclines	Tetracycline	8
	Tigecycline	2
Aminoglycosides	Gentamicin	4
Chloramphenicol	Chloramphenicol	16
Lincosamide	Clindamycin	512		+	+	+
Amino acid derivatives	D-cycloserine	16	+	+	+	+	+	+	+	+
Polypeptide	Colistin	16
Nitrofuran	Nitrofurantoin	1	+	+	+	+	+	+	+	+
Folate synthesis inhibitor	Cotrimoxazole	0.5
	Ciprofloxacin	0.25
	Rifampicin	256
	Moxifloxacin	0.25
	Trimethoprim	0.5		+	+		+	+	+	+
‘+’ represents the resistance to the tested antibiotics.

## Sheet: S3
Table S3 Information regarding sequencing datasets used in this study
Sample types	Sample identities	Sampling sites	Coordinates	Accession number
Arctic soils	N1	Spitsbergen, Kongsfjorden	N78°56′43″, E12°04′33″	PRJNA1206728
	N2	Spitsbergen, Kongsfjorden	N78°55′21″, E11°56′05″	PRJNA1206728
	N3	Spitsbergen, Kongsfjorden	N78°53′53″, E12°04′08″	PRJNA1206728
	N4	Spitsbergen, Kongsfjorden	N78°53′54″, E12°09′25″	PRJNA1206728
Antarctic soils	S1	Antarctic Penguin Island	S62°12′40″, W58°55′39″	PRJNA1206728
	S2	Antarctic Penguin Island	S62°12′52″, W58°55′52″	PRJNA1206728
	S3	The west seacoast	S62°12′12″, W58°59′45″	PRJNA1206728
	S4	Near the Chinese Great Wall Station	S62°13′12″, W58°57′51″	PRJNA1206728
Tibetan Plateau soils	T1	Shergyla Mountain, China	N29°34′00″, E94°28′00″	PRJNA1206728
	T2	Shergyla Mountain, China	N29°34′00″, E94°28′00″	PRJNA1206728
	T3	Shergyla Mountain, China	N29°34′00″, E94°28′00″	PRJNA1206728
PRE sediments	D1	Pearl River Estuary, China	N22°31′24″, E113°48′33″	PRJNA1206728
	D2	Pearl River Estuary, China	N22°31′52″, E113°43′32″	PRJNA1206728
	D3	Pearl River Estuary, China	N22°25′47″, E113°42′35″	PRJNA1206728
PRE water	P1	Pearl River Estuary, China	N22°16′12″, E113°44′24″	PRJNA1206728
	P2	Pearl River Estuary, China	N22°34′48″, E113°41′24″	PRJNA1206728
	P3	Pearl River Estuary, China	N22°25′48″, E113°41′24″	PRJNA1206728
PRE SPMs	M1	Pearl River Estuary, China	N22°16′12″, E113°44′24″	PRJNA1206728
	M2	Pearl River Estuary, China	N22°34′48″, E113°41′24″	PRJNA1206728
	M3	Pearl River Estuary, China	N22°25′48″, E113°41′24″	PRJNA1206728
Active sludges	W1	Beijing, China	N39°55′48″, E116°31′48″	PRJNA1206728
	W2	Beijing, China	N39°55′48″, E116°31′48″	PRJNA1206728
	W3	Beijing, China	N39°55′48″, E116°31′48″	PRJNA1206728
Sediments of Bullfrog farm	F1	Shantou, China	N23°31′07″, E116°50′40″	PRJNA1206728
	F2	Shantou, China	N23°31′07″, E116°50′40″	PRJNA1206728
	F3	Shantou, China	N23°31′07″, E116°50′40″	PRJNA1206728
Human fece	H1	Austria		ERS15603637
	H2	Austria		ERR11567037
	H3	Austria		ERR11567554

## Sheet: D1
Figure 1A										Figure 1B							Figure 1C				Figure 1D							Figure 1E				Figure 1F
Novel ARGs	Cefotaxime	Ceftriaxone	Penicillin G	Ticarcillin	Clindamycin	D-cycloserine	Nitrofurantoin	Trimethoprim		Identity	<50	59-50	69-60	79-70	90-80		Type	Novel ARGs	Known ARGs		group1	group2	group3	id	plasmid	Identity		Group	Novel ARGs	Known ARGs		Locations	Resistance types	Novel ARGs	Pathogens
Arctic	80	60	41	57	32	17	0	42		Arctic	0	1	12	58	258		Trimethoprim	0	83.5443		Antarctic	Beta-lactams	Penicillin G	k149_957_1	5038	84.14		Trimethoprim	0	36.7089		Antarctic	Penicillin G	k149_957_1	Klebsiella pneumoniae subsp. pneumoniae HS11286
Antarctic	65	41	50	74		26	33	53		Antarctic	1	6	19	29	287		Nitrofurantoin	0	75		Antarctic	Beta-lactams	Penicillin G	k149_8113_1	5009	83.7		Nitrofurantoin	0	75		Antarctic	Penicillin G	k149_8113_1	Klebsiella pneumoniae subsp. pneumoniae HS11286
																	D-cycloserine	0	0		Antarctic	Beta-lactams	Penicillin G	k149_8894_1	5057	82.09		Clindamycin	0	38.4615		Antarctic	Penicillin G	k149_13756_1	Klebsiella pneumoniae subsp. pneumoniae HS11286
																	Clindamycin	6.25	30		Antarctic	Beta-lactams	Penicillin G	k149_13756_1	690	80.47		D-cycloserine	0	25		Antarctic	Penicillin G	k149_8894_1	Klebsiella pneumoniae subsp. pneumoniae HS11286
																	Beta-lactams	1.06838	76.9061		Arctic	Beta-lactams	Ticarcillin	k149_7801_1	5029	81.13		Beta-lactams	1.06838	49.7385		Antarctic	Penicillin G	k149_957_1	Klebsiella pneumoniae subsp. pneumoniae HS11286
																					Arctic	Lincosamide	Clindamycin	k149_4103_2	1	88.4						Antarctic	Penicillin G	k149_8113_1	Shigella dysenteriae strain SWHEFF_49
																					Arctic	Lincosamide	Clindamycin	k149_1392_2	1	89.19						Arctic	Ticarcillin	k149_7801_1	Shigella dysenteriae strain SWHEFF_49
																																Antarctic	Penicillin G	k149_8894_1	Shigella dysenteriae strain SWHEFF_49
																																Antarctic	Penicillin G	k149_957_1	Shigella dysenteriae strain SWHEFF_49
																																Antarctic	Penicillin G	k149_8113_1	Proteus penneri strain S178-2
																																Arctic	Ticarcillin	k149_7801_1	Proteus penneri strain S178-2
																																Antarctic	Penicillin G	k149_8894_1	Proteus penneri strain S178-2
																																Antarctic	Penicillin G	k149_957_1	Proteus penneri strain S178-2
																																Antarctic	Penicillin G	k149_8113_1	Escherichia fergusonii strain FDAARGOS_1499
																																Arctic	Ticarcillin	k149_7801_1	Escherichia fergusonii strain FDAARGOS_1499
																																Antarctic	Penicillin G	k149_8894_1	Escherichia fergusonii strain FDAARGOS_1499
																																Antarctic	Penicillin G	k149_957_1	Escherichia fergusonii strain FDAARGOS_1499
																																Antarctic	Penicillin G	k149_8113_1	Providencia stuartii strain CAVP490
																																Arctic	Ticarcillin	k149_7801_1	Providencia stuartii strain CAVP490
																																Antarctic	Penicillin G	k149_13756_1	Providencia stuartii strain CAVP490
																																Antarctic	Penicillin G	k149_8894_1	Providencia stuartii strain CAVP490
																																Antarctic	Penicillin G	k149_957_1	Providencia stuartii strain CAVP490
																																Antarctic	Penicillin G	k149_8113_1	Shigella boydii strain
																																Arctic	Ticarcillin	k149_7801_1	Shigella boydii strain
																																Antarctic	Penicillin G	k149_8894_1	Shigella boydii strain
																																Arctic	Ticarcillin	k149_7801_1	Klebsiella pneumoniae subsp. pneumoniae HS11286

## Sheet: D2
Figure 2A										Figure 2B				Figure 2C				Figure 2D
Antibiotic	Trimethoprim	Nitrofurantoin	D-cycloserine	Clindamycin	Ticarcillin	Penicillin G	Ceftriaxone	Cefotaxime		type	Known	Novel		ID	Known	Novel		Antibiotic	Cefotaxime	Ceftriaxone	Clindamycin	D-cycloserine	Nitrofurantoin	Penicillin G	Ticarcillin	Trimethoprim	GROUP
S1	0	0	0	0	0.17404	0	0	0		S1	0	0.17404		D1	0.05433	0		S1	0	0	0	0	0	0	0.174042	0	Pristine
S2	3.53789	2.33179	1.12569	0.24122	1.44732	0.88447	0.96488	1.28651		S2	0.40203	11.8198		D2	0.10197	0.02549		S2	1.28651	0.96488	0.24122	1.12569	2.33179	0.884474	1.44732	3.53789	Pristine
S3	0	0	0	0	0.08277	0.08277	0.33106	0.2483		S3	0	0.74489		D3	0.55606	0.02528		S3	0.248298	0.331064	0	0	0	0.082766	0.082766	0	Pristine
N1	0	0	0.19605	0	0.98025	0.49013	0	0		N1	0.09803	1.66643		P1	2.33305	0.70242		N1	0	0	0	0.196051	0	0.490127	0.980255	0	Pristine
N2	0.4946	0.39568	0.09892	0.09892	0.59352	0.09892	0.59352	0.19784		N2	0.69244	2.57194		P2	10.0553	0.14365		N2	0.197841	0.593524	0.0989206	0.0989206	0.395682	0.0989206	0.593524	0.494603	Pristine
N3	0.28731	0	0	0	0.19154	0.19154	0.76615	0		N3	0.19154	1.43654		P3	4.95729	0.13398		N3	0	0.766152	0	0	0	0.191538	0.191538	0.287307	Pristine
T1	0.66667	0.53333	0.23333	0.23333	2.2	0.03333	0.7	1.16667		T1	0.63333	5.76667		M1	21.3961	0.02245		D1	0	0	0	0	0	0	0	0	Pollution
T2	0.1	0.03333	0	0.16667	0.73333	0.03333	0	0		T2	0.36667	1.06667		M2	7.90336	0.13533		D2	0	0	0	0	0.0254916	0	0	0	Pollution
T3	0.23333	0.16667	0.03333	0.03333	0.1	0.06667	0.66667	0.53333		T3	0.96667	1.83333		M3	2.94758	0.04466		D3	0	0	0	0	0	0.0252754	0	0	Pollution
D1	0	0	0	0	0	0	0	0						W1	14.9655	0.05099		T1	1.16667	0.7	0.233333	0.233333	0.533333	0.0333333	2.2	0.666667	Pristine
D2	0	0.02549	0	0	0	0	0	0						W2	15.5249	0.31801		T2	0	0	0.166667	0	0.0333333	0.0333333	0.733333	0.1	Pristine
D3	0	0	0	0	0	0.02528	0	0						W3	6.16298	0.10535		T3	0.533333	0.666667	0.0333333	0.0333333	0.166667	0.0666667	0.1	0.233333	Pristine
P1	0	0.12543	0.20069	0.22578	0.10035	0	0	0.05017						F1	299.162	1.62478		W1	0	0	0	0	0.0509897	0	0	0	Pollution
P2	0	0.04788	0.09576	0	0	0	0	0						F2	50.5395	0.61136		W2	0.0578209	0	0.0289104	0	0	0.231283	0	0	Pollution
P3	0	0	0	0	0	0	0	0.13398						F3	214.834	2.64224		W3	0	0	0	0	0.0263375	0.0526751	0.0263375	0	Pollution
M1	0	0.02245	0	0	0	0	0	0						H1	58.7631	0.11659		P1	0.050173	0	0.225779	0.200692	0.125433	0	0.100346	0	Pollution
M2	0	0.02707	0	0.02707	0.02707	0	0.05413	0						H2	7.92951	0.90994		P2	0	0	0	0.0957644	0.0478822	0	0	0	Pollution
M3	0	0.04466	0	0	0	0	0	0						H3	21.7327	0.36297		P3	0.133981	0	0	0	0	0	0	0	Pollution
W1	0	0.05099	0	0	0	0	0	0										M1	0	0	0	0	0.0224513	0	0	0	Pollution
W2	0	0	0	0.02891	0	0.23128	0	0.05782										M2	0	0.0541326	0.0270663	0	0.0270663	0	0.0270663	0	Pollution
W3	0	0.02634	0	0	0.02634	0.05268	0	0										M3	0	0	0	0	0.0446603	0	0	0	Pollution
F1	0	0	0	0	0.40619	1.21858	0	0										F1	0	0	0	0	0	1.21858	0.406194	0	Pollution
F2	0	0	0	0	0	0.61136	0	0										F2	0	0	0	0	0	0.611365	0	0	Pollution
F3	0	0	0	0	0.10162	2.33737	0.20325	0										F3	0	0.203249	0	0	0	2.33737	0.101625	0	Pollution
H1	0	0	0	0	0	0.11659	0	0										H1	0	0	0	0	0	0.116593	0	0	Pollution
H2	0	0	0	0	0	0.90994	0	0										H2	0	0	0	0	0	0.909944	0	0	Pollution
H3	0	0	0	0	0.04537	0.3176	0	0										H3	0	0	0	0	0	0.317597	0.045371	0	Pollution

## Sheet: DS1
Figure S1A			Figure S1B
Arctic	Antarctic		novelARGs	Trimethoprim	Nitrofurantoin	D-cycloserine	Clindamycin	Ticarcillin	Penicillin G	Ceftriaxone	Cefotaxime
7.33272	3.17228		Arctic	12.766	0	5.16717	9.72644	17.3252	12.462	18.2371	24.3161
5.49451	2.12325		Antarctic	15.4971	9.64912	7.60234	0	21.6374	14.6199	11.9883	19.0058
4.426	0
4.26065	1.63112
0	1.67343
6.96095	2.30097
4.28571	5.48961
6.73077	3.05124

## Sheet: DS2
FigureS2
Novel	Known
5038	2061
5009	38
5057	1
690	4841
5029	4857
0	894
0	38
0	20
0	1
0	4858
0	936
0	20
0	936
0	15
0	15
0	935
0	1412
0	1
0	2
0	936
0	91
0	44
0	933
0	44
0	1801
0	1801
	1
	5
	1
	936
	2
	95
	10
	95
	38
	17
	0
	0
	0
	0
	0
	0
	0
	0
	0
	0
	0
	0
	0
	0
	0

## Sheet: DS3
FigureS3A			FigureS3B
Novel ARGs	Known ARGs		Pathogen hosts	Known ARGs	Novel ARGs
6	1		Aeromonas caviae strain WP8-S18-ESBL-04	1	0
6	1		Escherichia fergusonii strain FDAARGOS_1499	3	4
6	3		Klebsiella michiganensis strain THO-011	2	0
2	1		Klebsiella oxytoca strain FDAARGOS_500	1	0
6	1		Klebsiella pneumoniae subsp. pneumoniae HS11286	13	5
0	3		Klebsiella variicola strain LEMB11	7	0
0	3		Moraxella catarrhalis strain CCRI-195ME	2	0
0	6		Oligella ureolytica strain FDAARGOS_872	1	0
0	3		Proteus penneri strain S178-2	3	4
0	6		Providencia stuartii strain CAVP490	10	5
0	6		Pseudomonas luteola strain FDAARGOS_637	1	0
0	3		Shigella boydii strain	4	4
0	2		Shigella dysenteriae strain SWHEFF_49	3	4
0	1		Vibrio harveyi strain ATCC 33843	1	0
0	1		Vibrio parahaemolyticus RIMD 2210633	1	0
0	1
0	1
0	1
0	3
0	1
0	1
0	3
0	1
0	1
0	1
0	0
	0
	0
	0
	0
	0
	0
	0
	0
	0
	0
	0
	0
	0
	0
	0
	0
	0
	0
	0
	0
	0
	0
	0
	0
	0
